# Supplementary material for: Treatment with immune checkpoint inhibitors after EGFR‐TKIs in EGFR ‐mutated lung cancer
Source: Thorac Cancer. 2021 Dec 13;13(3):386–93. doi: 10.1111/1759-7714.14267 (PMC8807326; doi:10.1111/1759-7714.14267)
Supplement: Supplementary file 2 — Table S1. DNA panel used in next‐generation sequencing Table S2. Adverse events. [file TCA-13-386-s001.xlsx]

## Sheet: Supple table1 (DNA panel)
Supplementary Table 1 DNA panel used in next-generation sequencing
ABCB1	CARD11	EP300	FGF6	IDH2	MLLT3	PIK3CG	SF3B1	XPC
ABCC1	CASP8	EPHA2	FGF7	IDO1	MPL	PIK3R1	SH2B3	XRCC1
ABCC3	CBFB	EPHA3	FGF8	IGF1	MRE11A	PIK3R2	SLC29A1	XRCC2
ABCG2	CBL	EPHA6	FGF9	IGF1R	MSH2	PKHD1	SLX4	XRCC3
ABL1	CBLB	EPHA7	FGFR1	IGF2	MSH3	PLCG1	SMAD2	ZBTB16
ABL2	CCND1	EPHB1	FGFR2	IGF2R	MSH6	PML	SMAD4	ZNF217
AKT1	CCND2	EPHB4	FGFR3	IKBKE	MTHFR	PMS2	SMARCA1	ZNRF3
AKT2	CCND3	EPHB6	FGFR4	IKZF1	MTOR	POLD1	SMARCA4
AKT3	CCNE1	ERBB2	FLCN	IL1B	MUS81	POLE	SMARCB1
ALK	CD274	ERBB3	FLI1	IL7R	MUTYH	POLQ	SMO
APC	CD79A	ERBB4	FLT1	INPP4B	MYC	PPARG	SOCS1
APCDD1	CD79B	ERCC1	FLT3	INSR	MYCL1	PPP1R15A	SOX2
APLNR	CDC73	ERCC2	FLT4	IRF1	MYCN	PPP2R2A	SPEN
APOBEC3A	CDH1	ERCC3	FOXA1	IRS2	MYD88	PRDM1	SPOP
APOBEC3B	CDH2	ERCC4	FOXL2	ITK	NBN	PRKCB	SRC
AR	CDH5	ERCC5	FOXP1	JAK1	NCOA3	PTCH1	SRSF2
ARAF	CDK1	ERCC6	FRS2	JAK2	NCOR1	PTCH2	STAG2
AREG	CDK12	ERG	G6PD	JAK3	NF1	PTEN	STAT1
ARID1A	CDK4	ESR1	GATA1	KAT6A	NF2	PTPN11	STAT3
ARID1B	CDK6	ETS1	GATA2	KCNJ5	NFKBIA	PTPRD	STAT4
ARID2	CDK8	ETV1	GATA3	KDM5A	NKX2-1	RAB35	STK11
ASNS	CDKN1A	ETV4	GEN1	KDR	NOTCH1	RAC1	SUZ12
ASXL1	CDKN1B	ETV5	GLI2	KIF5B	NOTCH2	RAD21	SYK
ATM	CDKN2A	ETV6	GNA11	KIT	NOTCH3	RAD50	TBX3
ATR	CDKN2B	EWSR1	GNAQ	KMT2A	NOTCH4	RAD51	TERT
ATRX	CDKN2C	EZH2	GNAS	KMT2D	NPM1	RAD51B	TET2
AURKA	CDX2	FAM175A	GSTP1	KRAS	NRAS	RAD51C	TFRC
AURKB	CEBPA	FANCA	H19	LAMP1	NRG1	RAD51D	TGFBR1
AXIN1	CHD4	FANCC	H3F3A	LATS1	NSD1	RAD54L	TGFBR2
AXIN2	CHEK1	FANCD2	HDAC1	LATS2	NT5C2	RAF1	TMPRSS2
AXL	CHEK2	FANCE	HDAC2	LRP1B	NTRK1	RB1	TNFAIP3
B2M	CHUK	FANCF	HELQ	LRP6	NTRK2	RELA	TNFRSF14
BACH1	CIC	FANCG	HGF	LTK	NTRK3	RET	TNKS
BAP1	CREBBP	FANCI	HIF1A	MAD1L1	PAK1	RHBDF2	TOP1
BARD1	CSF1R	FANCL	HIST1H3B	MAP2K1	PAK7	RICTOR	TOP2A
BCL2	CSF3R	FANCM	HLA-A	MAP2K2	PALB2	RIT1	TP53
BCL2A1	CTNNB1	FAT1	HLA-B	MAP2K4	PARP1	RNF43	TP53BP1
BCL2L11	CUL4A	FAT3	HLA-C	MAP2K7	PARP2	ROS1	TPMT
BCL2L2	CYP17A1	FBXW7	HLA-DPA1	MAP3K1	PARP3	RPS6KB1	TSC1
BCL6	DDR2	FCGR2B	HLA-DPB1	MAP3K13	PARP4	RPTOR	TSHR
BCOR	DICER1	FGF1	HLA-DQA1	MAPK1	PAX3	RRAS2	TTF1
BCORL1	DIS3	FGF10	HLA-DQB1	MCL1	PAX7	RSF1	TYMS
BIRC7	DNMT1	FGF14	HLA-DRA	MDC1	PBRM1	RUNX1	U2AF1
BLM	DNMT3A	FGF18	HLA-DRB1	MDM2	PDCD1LG2	SDHAF2	UGT1A1
BRAF	DOT1L	FGF19	HLA-DRB5	MDM4	PDGFRA	SDHB	VEGFA
BRCA1	DPYD	FGF2	HNF1A	MED12	PDGFRB	SDHC	VHL
BRCA2	EGF	FGF23	HRAS	MEN1	PDPK1	SDHD	WEE1
BRD7	EGFR	FGF3	HSP90AA1	MET	PIK3CA	SERPINB3	WRN
BRIP1	EIF1AX	FGF4	HSPH1	MITF	PIK3CB	SETBP1	WT1
CALR	EML4	FGF5	IDH1	MLH1	PIK3CD	SETD2	XPA
notes: Red means translocation.

## Sheet: Suppl table 2 (AE)
Supplementary Table 2. Adverse events
		Nivolumab (n= 21)		Pembrolizumab (n= 2)		Atezolizumab (n= 2)
		Any grade	Grade ≧3	Any grade	Grade ≧3	Any grade	Grade ≧3
	Any	7	0	1	0	0	0
	Hypothyroidism	3
	Fatigue	2
	Hyperkalemia	1
	Rash	1
	Depressed level of consciousness			1
